# Supplementary material for: Amyloid β-Peptide Causes the Permanent Activation of CaMKIIα through Its Oxidation
Source: Int J Mol Sci. 2022 Dec 2;23(23):15169. doi: 10.3390/ijms232315169 (PMC9740806; doi:10.3390/ijms232315169)
Supplement: Supplementary file 1 [file ijms-23-15169-s001.zip]

Archive with 1 entries (1 files):
- ijms-1998378-supplementary.pdf
